# Supplementary material for: Genome-Wide Identification, Expansion, and Evolution Analysis of Homeobox Gene Family Reveals TALE Genes Important for Secondary Cell Wall Biosynthesis in Moso Bamboo (Phyllostachys edulis)
Source: Int J Mol Sci. 2022 Apr 8;23(8):4112. doi: 10.3390/ijms23084112 (PMC9032839; doi:10.3390/ijms23084112)
Supplement: Supplementary file 1 [file ijms-23-04112-s001.zip]

Archive with 12 entries (12 files):
- Figure S1.tif
- Figure S2.tif
- Figure S3.tif
- Figure S4.tif
- Figure S5.tif
- Figure S6.tif
- Figure S7.tif
- Table S1.xlsx
- Table S2.pdf
- Table S3.pdf
- Table S4.xlsx
- Table S5.pdf
