# Supplementary material for: Genome-Wide Identification, Expansion, and Evolution Analysis of Homeobox Gene Family Reveals TALE Genes Important for Secondary Cell Wall Biosynthesis in Moso Bamboo (Phyllostachys edulis)
Source: Int J Mol Sci. 2022 Apr 8;23(8):4112. doi: 10.3390/ijms23084112 (PMC9032839; doi:10.3390/ijms23084112)
Supplement: Supplementary file 1 [file ijms-23-04112-s001.zip › Table S1.xlsx]

## Sheet: Moso_pfam
Table S1 Pfam domains of homeobox genes in moso bamboo
Gene_ID	Subclasses	Domains
PH02Gene00888.t1	BLH	Homeodomain;Homeobox_KN;POX
PH02Gene05329.t1	BLH	Homeodomain;Homeobox_KN;POX
PH02Gene06220.t1	BLH	Homeodomain;Homeobox_KN;POX
PH02Gene11412.t1	BLH	Homeodomain;Homeobox_KN;POX
PH02Gene11465.t5	BLH	Homeodomain;Homeobox_KN;POX
PH02Gene11822.t6	BLH	Homeodomain;Homeobox_KN;POX
PH02Gene15691.t1	BLH	Homeodomain;Homeobox_KN;POX
PH02Gene15692.t1	BLH	Homeodomain;Homeobox_KN;POX
PH02Gene17085.t1	BLH	Homeodomain;Homeobox_KN;POX
PH02Gene19423.t1	BLH	Homeodomain;Homeobox_KN;POX
PH02Gene20655.t1	BLH	Homeodomain;Homeobox_KN;POX
PH02Gene22367.t1	BLH	Homeodomain;Homeobox_KN;POX
PH02Gene22578.t1	BLH	Homeodomain;Homeobox_KN;POX
PH02Gene22684.t1	BLH	Homeodomain;Homeobox_KN;POX
PH02Gene23070.t1	BLH	Homeodomain;Homeobox_KN;POX
PH02Gene23946.t1	BLH	Homeodomain;Homeobox_KN;POX
PH02Gene26451.t1	BLH	Homeodomain;Homeobox_KN;POX
PH02Gene27351.t1	BLH	Homeodomain;Homeobox_KN;POX
PH02Gene30743.t1	BLH	Homeodomain;Homeobox_KN;POX
PH02Gene31820.t1	BLH	Homeodomain;Homeobox_KN;POX
PH02Gene32857.t1	BLH	Homeodomain;Homeobox_KN;POX
PH02Gene32858.t1	BLH	Homeodomain;Homeobox_KN;POX
PH02Gene37296.t1	BLH	Homeodomain;Homeobox_KN;POX
PH02Gene37932.t1	BLH	Homeodomain;Homeobox_KN;POX
PH02Gene40057.t1	BLH	Homeodomain;Homeobox_KN;POX
PH02Gene40432.t1	BLH	Homeodomain;Homeobox_KN;POX
PH02Gene42311.t2	BLH	Homeodomain;Homeobox_KN;POX
PH02Gene43129.t1	BLH	Homeodomain;Homeobox_KN;POX
PH02Gene43590.t1	BLH	Homeodomain;Homeobox_KN;POX
PH02Gene45309.t1	BLH	Homeodomain;Homeobox_KN;POX
PH02Gene46931.t1	BLH	Homeodomain;Homeobox_KN;POX
PH02Gene04267.t3	DDT	Homeodomain;DDT;HARE-HTH;WSD;WHIM1
PH02Gene21601.t1	DDT	Homeodomain;DDT;HARE-HTH;WSD;WHIM1
PH02Gene22477.t1	DDT	Homeodomain;DDT;WSD;WHIM1
PH02Gene22935.t4	DDT	Homeodomain;DDT;HARE-HTH;WSD;WHIM1
PH02Gene27180.t6	DDT	Homeodomain;WSD;WHIM1
PH02Gene30883.t1	DDT	Homeodomain;DDT;WSD;WHIM1
PH02Gene01585.t1	HD-ZIP1	Homeodomain;HALZ
PH02Gene02022.t1	HD-ZIP1	Homeodomain;HALZ
PH02Gene05456.t2	HD-ZIP1	Homeodomain;HALZ
PH02Gene05933.t1	HD-ZIP1	Homeodomain;HALZ
PH02Gene13321.t1	HD-ZIP1	Homeodomain;HALZ
PH02Gene15279.t1	HD-ZIP1	Homeodomain;HALZ
PH02Gene16470.t1	HD-ZIP1	Homeodomain;HALZ
PH02Gene17907.t1	HD-ZIP1	Homeodomain;HALZ
PH02Gene19870.t1	HD-ZIP1	Homeodomain;HALZ
PH02Gene21142.t1	HD-ZIP1	Homeodomain;HALZ
PH02Gene21473.t1	HD-ZIP1	Homeodomain;HALZ
PH02Gene22464.t1	HD-ZIP1	Homeodomain;HALZ
PH02Gene23987.t1	HD-ZIP1	Homeodomain;HALZ
PH02Gene24342.t1	HD-ZIP1	Homeodomain;HALZ
PH02Gene26181.t1	HD-ZIP1	Homeodomain;HALZ
PH02Gene27744.t1	HD-ZIP1	Homeodomain;HALZ
PH02Gene30717.t1	HD-ZIP1	Homeodomain;HALZ
PH02Gene35039.t1	HD-ZIP1	Homeodomain;HALZ
PH02Gene36575.t1	HD-ZIP1	Homeodomain;HALZ
PH02Gene37778.t3	HD-ZIP1	Homeodomain;HALZ
PH02Gene39080.t1	HD-ZIP1	Homeodomain;HALZ
PH02Gene42365.t1	HD-ZIP1	Homeodomain;HALZ
PH02Gene35357.t1	HD-ZIP1	Homeodomain;HALZ
PH02Gene05157.t1	HD-ZIP1	Homeodomain;HALZ
PH02Gene35500.t1	HD-ZIP1	Homeodomain;HALZ
PH02Gene29329.t1	HD-ZIP1	Homeodomain;HALZ
PH02Gene30832.t1	HD-ZIP1	Homeodomain;HALZ
PH02Gene08125.t1	HD-ZIP1	Homeodomain;HALZ
PH02Gene50054.t1	HD-ZIP1	Homeodomain;HALZ
PH02Gene01982.t1	HD-ZIP2	Homeodomain;HALZ
PH02Gene02749.t1	HD-ZIP2	Homeodomain;HALZ;Homeobox_KN
PH02Gene02905.t1	HD-ZIP2	Homeodomain;HD-ZIP_N;HALZ;Homeobox_KN
PH02Gene03011.t1	HD-ZIP2	Homeodomain;HALZ
PH02Gene05406.t1	HD-ZIP2	Homeodomain;HALZ;Homeobox_KN
PH02Gene09394.t1	HD-ZIP2	Homeodomain;HALZ
PH02Gene12984.t1	HD-ZIP2	Homeodomain;HALZ
PH02Gene14689.t1	HD-ZIP2	Homeodomain;HALZ
PH02Gene15294.t2	HD-ZIP2	Homeodomain;HALZ
PH02Gene18864.t1	HD-ZIP2	Homeodomain;HALZ
PH02Gene19151.t1	HD-ZIP2	Homeodomain;HALZ
PH02Gene20273.t1	HD-ZIP2	Homeodomain;HALZ
PH02Gene20274.t1	HD-ZIP2	Homeodomain;HALZ
PH02Gene22266.t1	HD-ZIP2	Homeodomain
PH02Gene24279.t1	HD-ZIP2	Homeodomain;HALZ;Homeobox_KN
PH02Gene24750.t1	HD-ZIP2	Homeodomain;Homeobox_KN
PH02Gene26045.t1	HD-ZIP2	Homeodomain;Homeobox_KN
PH02Gene29693.t1	HD-ZIP2	Homeodomain;HALZ
PH02Gene29978.t1	HD-ZIP2	Homeodomain;HALZ
PH02Gene35804.t1	HD-ZIP2	Homeodomain;HALZ
PH02Gene40811.t1	HD-ZIP2	Homeodomain;HALZ
PH02Gene40879.t1	HD-ZIP2	Homeodomain;HALZ
PH02Gene43839.t1	HD-ZIP2	Homeodomain
PH02Gene45521.t1	HD-ZIP2	Homeodomain;HD-ZIP_N;HALZ
PH02Gene00975.t1	HD-ZIP3	START;MEKHLA;Homeodomain
PH02Gene07610.t1	HD-ZIP3	START;MEKHLA;Homeodomain
PH02Gene11634.t1	HD-ZIP3	START;MEKHLA;Homeodomain
PH02Gene13721.t1	HD-ZIP3	START;MEKHLA;Homeodomain
PH02Gene20408.t1	HD-ZIP3	START;MEKHLA;Homeodomain
PH02Gene22408.t1	HD-ZIP3	START;MEKHLA;Homeodomain
PH02Gene22720.t1	HD-ZIP3	START;MEKHLA;Homeodomain
PH02Gene31932.t1	HD-ZIP3	START;MEKHLA;Homeodomain
PH02Gene34818.t3	HD-ZIP3	START;MEKHLA;Homeodomain
PH02Gene38420.t1	HD-ZIP3	START;MEKHLA;Homeodomain
PH02Gene00399.t1	HD-ZIP4	Homeodomain
PH02Gene00569.t1	HD-ZIP4	Homeodomain;START
PH02Gene00786.t1	HD-ZIP4	Homeodomain;START
PH02Gene01504.t1	HD-ZIP4	Homeodomain;START
PH02Gene01862.t1	HD-ZIP4	Homeodomain;START
PH02Gene01903.t1	HD-ZIP4	Homeodomain;START
PH02Gene02489.t1	HD-ZIP4	Homeodomain;START;Homeobox_KN
PH02Gene02601.t1	HD-ZIP4	Homeodomain;START;Homeobox_KN
PH02Gene03325.t1	HD-ZIP4	Homeodomain;START
PH02Gene03913.t1	HD-ZIP4	Homeodomain;START;Homeobox_KN
PH02Gene07226.t1	HD-ZIP4	Homeodomain;START
PH02Gene10140.t1	HD-ZIP4	Homeodomain;START
PH02Gene15733.t1	HD-ZIP4	Homeodomain;START
PH02Gene21364.t2	HD-ZIP4	Homeodomain;START
PH02Gene24136.t1	HD-ZIP4	Homeodomain;START
PH02Gene26214.t1	HD-ZIP4	Homeodomain;START
PH02Gene30622.t1	HD-ZIP4	Homeodomain;START
PH02Gene31683.t1	HD-ZIP4	Homeodomain;START;Homeobox_KN
PH02Gene32116.t1	HD-ZIP4	Homeodomain;START
PH02Gene32212.t1	HD-ZIP4	Homeodomain
PH02Gene33968.t1	HD-ZIP4	Homeodomain;START
PH02Gene37177.t1	HD-ZIP4	Homeodomain;START
PH02Gene38521.t1	HD-ZIP4	Homeodomain
PH02Gene39553.t1	HD-ZIP4	Homeodomain;START
PH02Gene49162.t1	HD-ZIP4	Homeodomain;START
PH02Gene00891.t2	KNOX	Homeodomain;KNOX2;KNOX2;Homeobox_KN
PH02Gene04354.t1	KNOX	Homeodomain;KNOX2;KNOX1;Homeobox_KN;ELK
PH02Gene04791.t2	KNOX	KNOX2;KNOX1;Homeobox_KN;ELK
PH02Gene12434.t1	KNOX	Homeodomain;KNOX2;KNOX1;Homeobox_KN;ELK
PH02Gene12436.t1	KNOX	Homeodomain;KNOX2;KNOX1;Homeobox_KN;ELK
PH02Gene13429.t1	KNOX	Homeodomain;KNOX2;KNOX1;Homeobox_KN;ELK
PH02Gene13867.t2	KNOX	Homeodomain;KNOX2;KNOX2;Homeobox_KN
PH02Gene20967.t1	KNOX	Homeodomain;KNOX2;KNOX1;Homeobox_KN;ELK
PH02Gene23948.t2	KNOX	Homeodomain;KNOX2;KNOX2;Homeobox_KN
PH02Gene25222.t1	KNOX	Homeodomain;KNOX2;KNOX1;Homeobox_KN;ELK
PH02Gene25890.t1	KNOX	Homeodomain;KNOX2;KNOX1;Homeobox_KN;ELK
PH02Gene26384.t1	KNOX	Homeodomain;KNOX2;KNOX1;Homeobox_KN;ELK
PH02Gene26728.t1	KNOX	Homeodomain;KNOX2;KNOX1;Homeobox_KN;ELK
PH02Gene26729.t1	KNOX	Homeodomain;KNOX2;KNOX1;Homeobox_KN;ELK
PH02Gene26730.t4	KNOX	Homeodomain;KNOX2;KNOX1;Homeobox_KN;ELK
PH02Gene30737.t1	KNOX	Homeodomain;KNOX2;KNOX1;Homeobox_KN;ELK
PH02Gene31875.t1	KNOX	Homeodomain;KNOX2;KNOX1;Homeobox_KN;ELK
PH02Gene32186.t1	KNOX	Homeodomain;KNOX2;KNOX1;Homeobox_KN;ELK
PH02Gene36015.t3	KNOX	Homeodomain;KNOX2;KNOX1;Homeobox_KN;ELK
PH02Gene37175.t3	KNOX	Homeodomain;KNOX2;KNOX1;Homeobox_KN;ELK
PH02Gene38176.t1	KNOX	Homeodomain;KNOX2;KNOX1;Homeobox_KN;ELK
PH02Gene43279.t3	KNOX	Homeodomain;KNOX2;KNOX1;Homeobox_KN;ELK
PH02Gene45662.t1	KNOX	Homeodomain;KNOX2;KNOX1;Homeobox_KN;ELK
PH02Gene46847.t1	KNOX	Homeodomain;KNOX2;KNOX1;Homeobox_KN;ELK
PH02Gene00003.t1	PHD	Homeodomain;PHD;Homeobox_KN
PH02Gene07999.t1	PHD	Homeodomain;PHD;Homeobox_KN
PH02Gene13766.t1	PHD	Homeodomain;PHD;Homeobox_KN
PH02Gene24761.t3	PHD	Homeodomain;PHD
PH02Gene29403.t1	PHD	Homeodomain;PHD
PH02Gene13522.t1	SAWADEE	Homeodomain
PH02Gene29671.t1	SAWADEE	Homeodomain;SAWADEE
PH02Gene25238.t1	PINTOX	Homeodomain
PH02Gene32607.t1	unclassified	Homeodomain
PH02Gene00476.t1	WOX	Homeodomain
PH02Gene01359.t1	WOX	Homeodomain
PH02Gene03707.t1	WOX	Homeodomain
PH02Gene04251.t1	WOX	Homeodomain
PH02Gene04456.t1	WOX	Homeodomain
PH02Gene07503.t1	WOX	Homeodomain
PH02Gene07680.t1	WOX	Homeodomain
PH02Gene07709.t1	WOX	Homeodomain
PH02Gene11383.t1	WOX	Homeodomain
PH02Gene13649.t1	WOX	Homeodomain
PH02Gene15929.t1	WOX	Homeodomain
PH02Gene18003.t1	WOX	Homeodomain
PH02Gene27789.t1	WOX	Homeodomain
PH02Gene34370.t1	WOX	Homeodomain
PH02Gene38765.t1	WOX	Homeodomain
PH02Gene42726.t1	WOX	Homeodomain
PH02Gene44184.t1	WOX	Homeodomain
PH02Gene47747.t1	WOX	Homeodomain
PH02Gene47852.t1	WOX	Homeodomain
PH02Gene01284.t1	ZF-HD	ZF-HD_dimer
PH02Gene05225.t1	ZF-HD	ZF-HD_dimer
PH02Gene06132.t1	ZF-HD	ZF-HD_dimer
PH02Gene06134.t1	ZF-HD	ZF-HD_dimer
PH02Gene06779.t1	ZF-HD	ZF-HD_dimer
PH02Gene06780.t1	ZF-HD	ZF-HD_dimer
PH02Gene13846.t1	ZF-HD	ZF-HD_dimer
PH02Gene16234.t1	ZF-HD	ZF-HD_dimer
PH02Gene18664.t1	ZF-HD	ZF-HD_dimer
PH02Gene19524.t1	ZF-HD	ZF-HD_dimer
PH02Gene20551.t1	ZF-HD	ZF-HD_dimer
PH02Gene22030.t1	ZF-HD	ZF-HD_dimer
PH02Gene23280.t1	ZF-HD	ZF-HD_dimer
PH02Gene24329.t1	ZF-HD	ZF-HD_dimer
PH02Gene25505.t1	ZF-HD	ZF-HD_dimer
PH02Gene26538.t1	ZF-HD	ZF-HD_dimer
PH02Gene27042.t1	ZF-HD	ZF-HD_dimer
PH02Gene27837.t1	ZF-HD	ZF-HD_dimer
PH02Gene28143.t1	ZF-HD	ZF-HD_dimer
PH02Gene28518.t1	ZF-HD	ZF-HD_dimer
PH02Gene28797.t1	ZF-HD	ZF-HD_dimer
PH02Gene39269.t1	ZF-HD	ZF-HD_dimer
PH02Gene40185.t1	ZF-HD	ZF-HD_dimer
PH02Gene42041.t1	ZF-HD	ZF-HD_dimer
PH02Gene44235.t1	ZF-HD	ZF-HD_dimer
PH02Gene46434.t1	ZF-HD	ZF-HD_dimer
PH02Gene47128.t1	ZF-HD	ZF-HD_dimer
PH02Gene48892.t2	ZF-HD	ZF-HD_dimer
PH02Gene50900.t1	ZF-HD	ZF-HD_dimer

## Sheet: Bam_pfam
Table S1 Pfam domains of homeobox genes in Bonia amplexicaulis
Gene_ID	Subclasses	Domains
Bam018504.1	HD-ZIP I	Homeodomain;HALZ
Bam023310.3	HD-ZIP I	Homeodomain;HALZ
Bam045908.1	HD-ZIP I	Homeodomain;HALZ
Bam019206.1	HD-ZIP I	Homeodomain;HALZ
Bam040330.1	HD-ZIP I	Homeodomain;HALZ
Bam027404.1	HD-ZIP I	Homeodomain;HALZ
Bam035878.1	HD-ZIP I	Homeodomain;HALZ;Homeobox_KN
Bam039326.2	HD-ZIP I	Homeodomain;HALZ;Homeobox_KN
Bam008970.1	HD-ZIP I	Homeodomain;HALZ;Homeobox_KN
Bam010855.1	HD-ZIP I	Homeodomain;HALZ;Homeobox_KN
Bam036065.1	HD-ZIP I	Homeodomain;HALZ;Homeobox_KN
Bam040395.1	HD-ZIP I	Homeodomain;HALZ
Bam027566.1	HD-ZIP I	Homeodomain;HALZ
Bam012847.1	HD-ZIP I	Homeodomain;HALZ
Bam032357.1	HD-ZIP I	Homeodomain;HALZ
Bam045950.1	HD-ZIP I	Homeodomain;HALZ
Bam019268.1	HD-ZIP I	Homeodomain;HALZ
Bam012491.1	HD-ZIP I	Homeodomain;HALZ
Bam045269.1	HD-ZIP I	Homeodomain;HALZ
Bam039691.1	HD-ZIP I	Homeodomain;HALZ
Bam022316.1	HD-ZIP I	Homeodomain;HALZ;Homeobox_KN
Bam003988.1	HD-ZIP I	Homeodomain;HALZ;Homeobox_KN
Bam034502.1	HD-ZIP I	Homeodomain;HALZ;Homeobox_KN
Bam024498.1	HD-ZIP I	Homeodomain
Bam014068.1	HD-ZIP I	Homeodomain
Bam029982.2	HD-ZIP I	Homeodomain
Bam045306.2	HD-ZIP I	Homeodomain
Bam042930.2	HD-ZIP I	Homeodomain;HALZ;Homeobox_KN
Bam025175.2	HD-ZIP I	Homeodomain;HALZ;Homeobox_KN
Bam011113.1	HD-ZIP I	Homeodomain;HALZ;Homeobox_KN
Bam040621.1	HD-ZIP I	Homeodomain;HALZ
Bam027762.1	HD-ZIP I	Homeodomain;HALZ
Bam032175.1	HD-ZIP I	Homeodomain;HALZ
Bam003533.1	HD-ZIP I	Homeodomain;HALZ
Bam014042.3	HD-ZIP Ⅲ	Homeodomain;MEKHLA;START
Bam014041.1	HD-ZIP Ⅲ	Homeodomain;MEKHLA;START
Bam011986.1	HD-ZIP Ⅲ	Homeodomain;MEKHLA;START
Bam023598.1	HD-ZIP Ⅲ	Homeodomain;MEKHLA;START
Bam031288.2	HD-ZIP Ⅲ	Homeodomain;MEKHLA;START
Bam027091.1	HD-ZIP Ⅲ	Homeodomain;MEKHLA;START
Bam031349.1	HD-ZIP Ⅲ	Homeodomain;MEKHLA;START
Bam016459.1	HD-ZIP Ⅲ	Homeodomain;MEKHLA;START
Bam037606.2	HD-ZIP Ⅲ	Homeodomain;MEKHLA;START
Bam016147.1	HD-ZIP Ⅲ	Homeodomain;MEKHLA;START
Bam045754.1	HD-ZIP Ⅲ	Homeodomain;MEKHLA;START
Bam029047.1	DDT	Homeodomain
Bam019969.1	DDT	Homeodomain;WSD;DDT;WHIM1;HARE-HTH
Bam025827.1	DDT	Homeodomain;WSD;DDT;WHIM1;HARE-HTH
Bam012335.1	DDT	Homeodomain;WSD;DDT;WHIM1
Bam027147.4	DDT	Homeodomain;DDT;WHIM1
Bam022826.1	DDT	Homeodomain;WSD;DDT;WHIM1
Bam030214.1	WOX	Homeodomain
Bam014444.1	WOX	Homeodomain
Bam033654.1	WOX	Homeodomain
Bam013815.1	WOX	Homeodomain
Bam014443.1	WOX	Homeodomain
Bam033709.1	WOX	Homeodomain
Bam030155.1	WOX	Homeodomain
Bam042110.1	WOX	Homeodomain
Bam046350.1	WOX	Homeodomain
Bam010003.1	WOX	Homeodomain
Bam005089.1	WOX	Homeodomain
Bam046482.1	WOX	Homeodomain;Pkinase;PAS_9;PPR;PPR_2;Pkinase_Tyr;PAS_3;PAS
Bam020602.1	WOX	Homeodomain
Bam032906.1	WOX	Homeodomain
Bam021974.1	WOX	Homeodomain
Bam017235.1	WOX	Homeodomain
Bam034829.1	WOX	Homeodomain
Bam017172.1	WOX	Homeodomain
Bam006369.1	WOX	Homeodomain
Bam025836.1	WOX	Homeodomain
Bam034273.1	WOX	Homeodomain
Bam029064.1	WOX	Homeodomain
Bam033570.2	WOX	Homeodomain
Bam030310.2	WOX	Homeodomain
Bam009467.1	LD	Homeodomain
Bam001400.1	SAWADEE	Homeodomain;SAWADEE
Bam003792.1	SAWADEE	Homeodomain
Bam003791.1	SAWADEE	SAWADEE
Bam040407.1	ZF-HD	ZF-HD_dimer
Bam036079.1	ZF-HD	ZF-HD_dimer
Bam027583.1	ZF-HD	ZF-HD_dimer
Bam045030.1	ZF-HD	ZF-HD_dimer
Bam045029.1	ZF-HD	ZF-HD_dimer
Bam032348.1	ZF-HD	ZF-HD_dimer
Bam012854.1	ZF-HD	ZF-HD_dimer
Bam037616.1	ZF-HD	ZF-HD_dimer
Bam040132.1	ZF-HD	ZF-HD_dimer
Bam040133.1	ZF-HD	ZF-HD_dimer
Bam046687.1	ZF-HD	ZF-HD_dimer
Bam000663.1	ZF-HD	ZF-HD_dimer
Bam005820.1	ZF-HD	ZF-HD_dimer
Bam036598.1	ZF-HD	ZF-HD_dimer
Bam016307.1	ZF-HD	ZF-HD_dimer
Bam032238.1	ZF-HD	ZF-HD_dimer
Bam040557.1	ZF-HD	ZF-HD_dimer
Bam046513.1	ZF-HD	ZF-HD_dimer
Bam004425.1	ZF-HD	ZF-HD_dimer
Bam007471.1	ZF-HD	ZF-HD_dimer
Bam038785.1	ZF-HD	ZF-HD_dimer
Bam008667.1	ZF-HD	ZF-HD_dimer
Bam011040.1	ZF-HD	ZF-HD_dimer
Bam011041.1	ZF-HD	ZF-HD_dimer
Bam025083.1	ZF-HD	ZF-HD_dimer
Bam016318.1	ZF-HD	ZF-HD_dimer
Bam004242.1	ZF-HD	ZF-HD_dimer
Bam029161.1	ZF-HD	ZF-HD_dimer
Bam019871.1	ZF-HD	ZF-HD_dimer
Bam005979.1	ZF-HD	ZF-HD_dimer
Bam040254.1	ZF-HD	ZF-HD_dimer
Bam015791.1	ZF-HD	ZF-HD_dimer
Bam006800.1	ZF-HD	ZF-HD_dimer
Bam038005.1	ZF-HD	ZF-HD_dimer
Bam029488.1	ZF-HD	ZF-HD_dimer
Bam044775.1	ZF-HD	ZF-HD_dimer
Bam032239.1	ZF-HD	ZF-HD_dimer
Bam036599.1	ZF-HD	ZF-HD_dimer
Bam036216.1	ZF-HD	ZF-HD_dimer
Bam027707.1	ZF-HD	ZF-HD_dimer
Bam040556.1	ZF-HD	ZF-HD_dimer
Bam031207.1	KNOXⅠ	Homeodomain;KNOX2;KNOX1;Homeobox_KN;ELK
Bam038126.1	KNOXⅠ	Homeodomain;KNOX2;KNOX1;Homeobox_KN;ELK
Bam044909.1	KNOXⅠ	Homeodomain;KNOX2;KNOX1;Homeobox_KN;ELK
Bam038125.1	KNOXⅠ	Homeodomain;KNOX1;Homeobox_KN;ELK
Bam044908.1	KNOXⅠ	KNOX2;KNOX1;Homeobox_KN;ELK
Bam010620.1	KNOX Ⅱ	Homeodomain;KNOX2;KNOX1;Homeobox_KN
Bam012396.1	KNOX Ⅱ	Homeodomain;Homeobox_KN;ELK
Bam007841.1	KNOX Ⅱ	Homeodomain;KNOX2;KNOX1;Homeobox_KN;ELK
Bam031150.1	KNOX Ⅱ	KNOX2;KNOX1;Homeobox_KN
Bam029182.1	KNOX Ⅱ	Homeodomain;Homeobox_KN
Bam004328.1	KNOX Ⅱ	Homeodomain;KNOX2;KNOX1;Homeobox_KN;ELK
Bam024212.1	KNOX Ⅱ	Homeodomain;Ribosomal_L35p;Homeobox_KN;ELK
Bam020877.1	KNOX Ⅱ	Homeodomain;KNOX2;KNOX1;Homeobox_KN;ELK
Bam037981.1	KNOXⅠ	Homeodomain;KNOX2;KNOX1;Homeobox_KN;ELK
Bam044747.1	KNOXⅠ	Homeodomain;KNOX2;KNOX1;Homeobox_KN;ELK
Bam007369.1	KNOXⅠ	Homeodomain;Homeobox_KN;ELK
Bam026631.1	KNOXⅠ	Homeodomain;Homeobox_KN;ELK
Bam031696.1	KNOXⅠ	Homeodomain;KNOX2;KNOX1;Homeobox_KN;ELK
Bam037207.1	KNOXⅠ	Homeodomain;KNOX2;KNOX1;Homeobox_KN;ELK
Bam034394.1	KNOXⅠ	Homeodomain;KNOX2;KNOX1;Homeobox_KN;ELK
Bam046340.1	KNOXⅠ	Homeodomain;KNOX2;KNOX1;Homeobox_KN;ELK
Bam044581.1	KNOXⅠ	Homeodomain;KNOX2;KNOX1;Homeobox_KN;ELK
Bam020628.1	KNOXⅠ	Homeodomain;KNOX2;KNOX1;Homeobox_KN;ELK
Bam029675.1	KNOXⅠ	Homeodomain;KNOX2;KNOX1;Homeobox_KN;ELK
Bam032947.2	KNOXⅠ	Homeodomain;KNOX2;KNOX1;Homeobox_KN;ELK
Bam023950.1	KNOXⅠ	Homeodomain;KNOX2;KNOX1;Homeobox_KN;ELK
Bam004635.1	KNOXⅠ	Homeodomain;KNOX2;KNOX1;Homeobox_KN;ELK
Bam007618.1	KNOXⅠ	Homeodomain;Homeobox_KN;ELK
Bam008944.1	KNOXⅠ	Homeodomain;Homeobox_KN;ELK
Bam007370.1	KNOXⅠ	Homeodomain;KNOX2;KNOX1;Homeobox_KN;ELK
Bam037979.1	KNOXⅠ	Homeodomain;KNOX2;KNOX1;Homeobox_KN;ELK
Bam044745.1	KNOXⅠ	Homeodomain;KNOX2;KNOX1;Homeobox_KN;ELK
Bam040346.1	BLH	Homeodomain;POX;Homeobox_KN
Bam010623.1	BLH	Homeodomain;POX;Homeobox_KN
Bam001972.1	BLH	Homeodomain;POX;Homeobox_KN
Bam046058.1	BLH	Homeodomain;POX;Homeobox_KN
Bam011488.1	BLH	Homeodomain;POX;Homeobox_KN
Bam007979.1	BLH	Homeodomain;POX;Homeobox_KN
Bam010357.1	BLH	Homeodomain;POX;Homeobox_KN
Bam041616.1	BLH	Homeodomain;POX;Homeobox_KN
Bam038110.1	BLH	Homeodomain;POX;Homeobox_KN
Bam031196.1	BLH	POX;Homeobox_KN
Bam029810.1	BLH	Homeodomain;POX;Homeobox_KN
Bam036950.1	BLH	Homeodomain;Homeobox_KN
Bam042126.1	BLH	Homeodomain;Homeobox_KN
Bam026128.1	BLH	Homeodomain;Homeobox_KN
Bam033680.1	BLH	Homeodomain;POX;Homeobox_KN
Bam046587.1	BLH	Homeodomain;POX;Homeobox_KN
Bam013895.1	BLH	Homeodomain;POX;Homeobox_KN
Bam005059.1	BLH	Homeodomain;POX;Homeobox_KN
Bam018525.1	BLH	Homeodomain;POX;Homeobox_KN
Bam045177.1	BLH	Homeodomain;POX;Homeobox_KN
Bam045878.1	BLH	Homeodomain;POX;Homeobox_KN
Bam019181.1	BLH	Homeodomain;POX;Homeobox_KN
Bam011560.1	BLH	Homeodomain;POX;Homeobox_KN
Bam016389.1	BLH	Homeodomain;POX;Homeobox_KN
Bam001188.1	BLH	Homeodomain;POX;Homeobox_KN
Bam043758.1	BLH	Homeodomain;POX;Homeobox_KN
Bam044894.1	BLH	Homeodomain;POX;Homeobox_KN
Bam038109.2	BLH	Homeodomain;POX;Homeobox_KN
Bam007386.1	BLH	Homeodomain;POX;Homeobox_KN
Bam044725.1	BLH	Homeodomain;POX;Homeobox_KN
Bam044040.1	BLH	Homeodomain;POX;Homeobox_KN
Bam039579.2	BLH	Homeodomain;POX;Homeobox_KN
Bam011866.1	BLH	Homeodomain;POX;Homeobox_KN
Bam045612.1	BLH	Homeodomain;POX;Homeobox_KN
Bam001190.1	PHD	Homeodomain;PHD;Homeobox_KN
Bam003115.2	PHD	Homeodomain;Ank_2;Pkinase_Tyr;Ank_5;Ank;Pkinase;Homeobox_KN;Ank_4;Ank_3
Bam033323.3	PHD	Homeodomain;Cu_bind_like;Homeobox_KN
Bam040226.1	PINTOX
Bam040177.1	HD-ZIP IV	Homeodomain;START
Bam027278.1	HD-ZIP IV	Homeodomain;START
Bam002769.1	HD-ZIP IV	Homeodomain;START
Bam034765.3	HD-ZIP IV	Homeodomain;START
Bam022038.1	HD-ZIP IV	Homeodomain;START
Bam044321.1	HD-ZIP IV	Homeodomain;START
Bam045004.1	HD-ZIP IV	Homeodomain
Bam002636.1	HD-ZIP IV	Homeodomain;START
Bam027174.1	HD-ZIP IV	Homeodomain;START
Bam011355.1	HD-ZIP IV	Homeodomain;START
Bam023014.1	HD-ZIP IV	Homeodomain;START
Bam008548.1	HD-ZIP IV	Homeodomain;START
Bam018218.1	HD-ZIP IV	Homeodomain;START;Homeobox_KN
Bam001676.1	HD-ZIP IV	Homeodomain;START;Homeobox_KN
Bam025357.1	HD-ZIP IV	Homeodomain
Bam043118.1	HD-ZIP IV	Homeodomain;START;Homeobox_KN
Bam028328.1	HD-ZIP IV	Homeodomain;START
Bam039315.1	HD-ZIP IV	Homeodomain;START
Bam027413.1	HD-ZIP IV	Homeodomain;START
Bam035889.1	HD-ZIP IV	Homeodomain;START
Bam006562.1	HD-ZIP IV	Homeodomain;START
Bam024986.1	HD-ZIP IV	Homeodomain;START
Bam014184.1	HD-ZIP IV	Homeodomain;START
Bam022231.1	HD-ZIP IV	Homeodomain;START
Bam044083.2	HD-ZIP IV	Homeodomain;START
Bam013320.1	HD-ZIP II	Homeodomain;HALZ
Bam021457.1	HD-ZIP II	Homeodomain;HALZ
Bam015733.1	HD-ZIP II	Homeodomain;HALZ
Bam014830.1	HD-ZIP II	Homeodomain;HALZ
Bam017439.2	HD-ZIP II	Homeodomain;HALZ
Bam045415.1	HD-ZIP II	Homeodomain;HALZ
Bam027636.2	HD-ZIP II	Homeodomain;HALZ
Bam036141.1	HD-ZIP II	Homeodomain;HALZ
Bam040453.1	HD-ZIP II	Homeodomain;HALZ
Bam014155.2	HD-ZIP II	Homeodomain;HALZ
Bam032301.1	HD-ZIP II	Homeodomain;HALZ
Bam029141.1	HD-ZIP II	Homeodomain;HALZ
Bam033021.1	HD-ZIP II	Homeodomain;HALZ
Bam007244.1	HD-ZIP II	Homeodomain
Bam041487.1	HD-ZIP II	Homeodomain;HALZ
Bam001854.1	HD-ZIP II	Homeodomain;HALZ
Bam018040.1	HD-ZIP II	Homeodomain;HALZ
Bam018041.1	HD-ZIP II	Homeodomain;HALZ
Bam039482.1	HD-ZIP II	Homeodomain;HALZ
Bam006431.1	HD-ZIP II	Homeodomain;HALZ
Bam001853.1	HD-ZIP II	Homeodomain;HALZ
Bam004023.1	HD-ZIP II	Homeodomain;HALZ
Bam034529.1	HD-ZIP II	Homeodomain;HALZ;Homeobox_KN
Bam023517.1	HD-ZIP II	Homeodomain;HALZ;HD-ZIP_N
Bam025508.1	HD-ZIP II	Homeodomain;HALZ;HD-ZIP_N
Bam037515.1	HD-ZIP II	Homeodomain;HALZ;Homeobox_KN
Bam007729.1	HD-ZIP II	Homeodomain;Homeobox_KN
Bam020471.1	HD-ZIP II	Homeodomain;HALZ
Bam022805.1	HD-ZIP II	Homeodomain;Homeobox_KN
Bam029243.1	HD-ZIP II	Homeodomain
Bam029251.1	HD-ZIP II	Homeodomain

## Sheet: Oly_pfam
Table S1 Pfam domains of homeobox genes in Olyra latifolia
Gene_ID	Subclasses	Domains
Ola028843.1	KNOXⅠ	Homeodomain;KNOX2;KNOX1;Homeobox_KN;ELK
Ola000395.1	KNOXⅠ	Homeodomain;KNOX2;KNOX1;Homeobox_KN;ELK
Ola033812.1	KNOXⅠ	Homeodomain;KNOX2;KNOX1;Homeobox_KN;ELK
Ola036126.1	KNOXⅠ	Homeodomain;KNOX2;KNOX1;Homeobox_KN;ELK
Ola030786.1	KNOXⅠ	Homeodomain;KNOX2;KNOX1;Homeobox_KN;ELK
Ola003694.1	KNOXⅠ	Homeodomain;Homeobox_KN;ELK
Ola003692.1	KNOXⅠ	Homeodomain;KNOX2;KNOX1;Homeobox_KN;ELK
Ola036029.1	KNOXⅠ	Homeodomain;KNOX2;KNOX1;Homeobox_KN;ELK
Ola023888.1	KNOX Ⅱ	Homeodomain;KNOX2;KNOX1;Homeobox_KN;ELK
Ola011205.1	KNOX Ⅱ	Homeodomain;KNOX2;KNOX1;Homeobox_KN;ELK
Ola021176.1	KNOX Ⅱ	Homeodomain;KNOX2;KNOX1;Homeobox_KN
Ola000666.1	PHD	Homeodomain;Homeobox_KN
Ola028791.2	PHD	Homeodomain;Homeobox_KN;PHD
Ola007299.1	PINTOX	Homeodomain
Ola002315.1	ZF-HD	ZF-HD_dimer
Ola002768.2	ZF-HD	ZF-HD_dimer
Ola010778.1	ZF-HD	ZF-HD_dimer
Ola024449.1	ZF-HD	ZF-HD_dimer
Ola007342.1	ZF-HD	ZF-HD_dimer
Ola021079.1	ZF-HD	ZF-HD_dimer
Ola013490.1	ZF-HD	ZF-HD_dimer
Ola017666.1	ZF-HD	ZF-HD_dimer
Ola029293.1	ZF-HD	ZF-HD_dimer
Ola027690.1	ZF-HD	ZF-HD_dimer
Ola030280.1	ZF-HD	ZF-HD_dimer
Ola013493.1	ZF-HD	ZF-HD_dimer
Ola021076.1	ZF-HD	ZF-HD_dimer
Ola021075.1	ZF-HD	ZF-HD_dimer
Ola009829.1	ZF-HD	ZF-HD_dimer
Ola019354.1	ZF-HD	ZF-HD_dimer
Ola023768.1	ZF-HD	ZF-HD_dimer
Ola011329.1	SAWADEE	Homeodomain;SAWADEE
Ola004643.1	BLH	Homeodomain;POX;Homeobox_KN
Ola003434.1	BLH	Homeodomain;POX;Homeobox_KN
Ola025347.1	BLH	Homeodomain;POX;Homeobox_KN
Ola022878.1	BLH	Homeodomain;POX;Homeobox_KN
Ola027012.1	BLH	Homeodomain;POX;Homeobox_KN
Ola004644.1	BLH	Homeodomain;POX;Homeobox_KN
Ola013554.1	BLH	Homeodomain;POX;Homeobox_KN
Ola015577.1	BLH	Homeodomain;POX;Homeobox_KN
Ola008439.1	BLH	Homeodomain;POX;Homeobox_KN
Ola029906.1	BLH	Homeodomain;POX;Homeobox_KN
Ola030519.1	BLH	Homeodomain;POX;Homeobox_KN
Ola007657.1	BLH	Homeodomain;POX;Homeobox_KN
Ola001399.1	BLH	Homeodomain;POX;Homeobox_KN
Ola021173.1	BLH	Homeodomain;POX;Homeobox_KN
Ola012314.2	BLH	Homeodomain;POX;Homeobox_KN
Ola003994.1	HD-ZIP I	Homeodomain;HALZ
Ola002129.1	HD-ZIP I	Homeodomain;HALZ
Ola014119.2	HD-ZIP I	Homeodomain;HALZ
Ola034299.1	HD-ZIP I	Homeodomain;HALZ
Ola025289.1	HD-ZIP I	Homeodomain
Ola034246.1	HD-ZIP I	Homeodomain;HALZ;Homeobox_KN
Ola019785.1	HD-ZIP I	Homeodomain;HALZ;Homeobox_KN
Ola038913.1	HD-ZIP I	Homeodomain;HALZ
Ola037879.1	HD-ZIP I	Homeodomain
Ola002054.1	HD-ZIP I	Homeodomain
Ola010504.1	HD-ZIP I	Homeodomain;HALZ;Homeobox_KN
Ola007514.1	HD-ZIP I	Homeodomain
Ola009120.1	HD-ZIP I	Homeodomain;HALZ
Ola015638.1	HD-ZIP Ⅲ	Homeodomain;MEKHLA
Ola011999.1	HD-ZIP Ⅲ	Homeodomain;START;MEKHLA
Ola021281.1	HD-ZIP Ⅲ	Homeodomain;START;MEKHLA
Ola003095.1	HD-ZIP Ⅲ	Homeodomain;START;MEKHLA
Ola024555.1	HD-ZIP Ⅲ	Homeodomain;START;MEKHLA
Ola036674.1	HD-ZIP Ⅲ	Homeodomain;START;MEKHLA
Ola013355.1	HD-ZIP II	Homeodomain;HALZ;Homeobox_KN
Ola005498.1	HD-ZIP II	Homeodomain;HALZ;Homeobox_KN
Ola012962.1	HD-ZIP II	Homeodomain;HALZ
Ola012961.1	HD-ZIP II	Homeodomain;HALZ
Ola021949.1	HD-ZIP II	Homeodomain;HALZ
Ola001843.1	HD-ZIP II	Homeodomain;HALZ
Ola015148.1	HD-ZIP II	Homeodomain;HALZ;Homeobox_KN
Ola011879.1	HD-ZIP II	Homeodomain;HALZ
Ola025392.1	HD-ZIP II	Homeodomain;HALZ
Ola026310.1	HD-ZIP II	Homeodomain;HALZ;Homeobox_KN;HD-ZIP_N
Ola002273.1	HD-ZIP II	Homeodomain;HALZ
Ola027859.1	HD-ZIP II	Homeodomain
Ola034181.1	HD-ZIP II	Homeodomain;HALZ;Homeobox_KN
Ola034498.1	HD-ZIP II	Homeodomain;HALZ
Ola038291.1	HD-ZIP IV	Homeodomain;START
Ola029704.1	HD-ZIP IV	Homeodomain;START;Homeobox_KN
Ola021450.1	HD-ZIP IV	Homeodomain;START;Homeobox_KN
Ola028406.1	HD-ZIP IV	Homeodomain;START
Ola033169.1	HD-ZIP IV	Homeodomain;START
Ola008770.1	HD-ZIP IV	Homeodomain;START;Homeobox_KN
Ola014857.1	HD-ZIP IV	Homeodomain;START
Ola032586.1	HD-ZIP IV	Homeodomain;START
Ola010394.4	HD-ZIP IV	Homeodomain;START
Ola009490.1	HD-ZIP IV	Homeodomain;START;Homeobox_KN
Ola027262.1	HD-ZIP IV	Homeodomain;START;Homeobox_KN
Ola028826.1	WOX	Homeodomain
Ola029864.1	WOX	Homeodomain
Ola000339.1	WOX	Homeodomain
Ola034313.1	WOX	Homeodomain
Ola008993.1	WOX	Homeodomain
Ola029934.1	WOX	Homeodomain
Ola010145.1	WOX	Homeodomain
Ola026150.1	WOX	Homeodomain
Ola026701.1	WOX	Homeodomain
Ola017519.1	WOX	Homeodomain
Ola032878.1	WOX	Homeodomain
Ola017786.1	WOX	Homeodomain
Ola007066.1	DDT	Homeodomain;DDT;HARE-HTH;WSD;WHIM1
Ola024895.1	DDT	Homeodomain;DDT;HARE-HTH;WSD;WHIM2
