# Supplementary material for: Genome-Wide Identification, Expansion, and Evolution Analysis of Homeobox Gene Family Reveals TALE Genes Important for Secondary Cell Wall Biosynthesis in Moso Bamboo (Phyllostachys edulis)
Source: Int J Mol Sci. 2022 Apr 8;23(8):4112. doi: 10.3390/ijms23084112 (PMC9032839; doi:10.3390/ijms23084112)
Supplement: Supplementary file 1 [file ijms-23-04112-s001.zip › Table S4.xlsx]

## Sheet: Sheet1
Table S4 Detail information of the RNA-seq data used in this study.
Run	ReleaseDate	LoadDate	spots	bases	spots_with_mates	avgLength	size_MB	AssemblyName	download_path	Experiment	LibraryName	LibraryStrategy	LibrarySelection	LibrarySource	LibraryLayout	InsertSize	InsertDev	Platform	Model	SRAStudy	BioProject	Study_Pubmed_id	ProjectID	Sample	BioSample	SampleType	TaxID	ScientificName	SampleName	g1k_pop_code	source	g1k_analysis_group	Subject_ID	Sex	Disease	Tumor	Affection_Status	Analyte_Type	Histological_Type	Body_Site	CenterName	Submission	dbgap_study_accession	Consent	RunHash	ReadHash
SRR4209871	2017-01-01	2016-09-09 14:01:00	12267381	1115132888	8595961	90	671		https://sra-download.ncbi.nlm.nih.gov/traces/sra43/SRR/004111/SRR4209871	SRX2152855	SAM_A	RNA-Seq	RT-PCR	TRANSCRIPTOMIC	PAIRED	0	0	ILLUMINA	Illumina HiSeq 2000	SRP087658	PRJNA342231		342231	SRS1683502	SAMN05751022	simple	38705	Phyllostachys edulis	young bamboo shoots							no					NAGOYA UNIVERSITY	SRA465326		public	B921A44EEA12DBA72B44E3CB4152A7E4	56036BECCB36BA59DA1D4825BC7F70D6
SRR4209872	2017-01-01	2016-09-09 14:00:00	12388741	1112931116	8433639	89	670		https://sra-download.ncbi.nlm.nih.gov/traces/sra43/SRR/004111/SRR4209872	SRX2152856	SAM_B	RNA-Seq	RT-PCR	TRANSCRIPTOMIC	PAIRED	0	0	ILLUMINA	Illumina HiSeq 2000	SRP087658	PRJNA342231		342231	SRS1683502	SAMN05751022	simple	38705	Phyllostachys edulis	young bamboo shoots							no					NAGOYA UNIVERSITY	SRA465326		public	6B616D04ABC607A649A482C2E91B583B	D8A700F299984FD1618F77C713A89464
SRR4209873	2017-01-01	2016-09-09 14:01:00	11550213	1036919746	7836014	89	627		https://sra-download.ncbi.nlm.nih.gov/traces/sra43/SRR/004111/SRR4209873	SRX2152857	MIN_C	RNA-Seq	RT-PCR	TRANSCRIPTOMIC	PAIRED	0	0	ILLUMINA	Illumina HiSeq 2000	SRP087658	PRJNA342231		342231	SRS1683502	SAMN05751022	simple	38705	Phyllostachys edulis	young bamboo shoots							no					NAGOYA UNIVERSITY	SRA465326		public	2327AB214224714E878A3FBC165B0449	54ABF627A47EAFE6F18A5089F0BBC4CF
SRR4209874	2017-01-01	2016-09-09 14:01:00	10856969	956999232	7007869	88	584		https://sra-download.ncbi.nlm.nih.gov/traces/sra43/SRR/004111/SRR4209874	SRX2152858	MIN_D	RNA-Seq	RT-PCR	TRANSCRIPTOMIC	PAIRED	0	0	ILLUMINA	Illumina HiSeq 2000	SRP087658	PRJNA342231		342231	SRS1683502	SAMN05751022	simple	38705	Phyllostachys edulis	young bamboo shoots							no					NAGOYA UNIVERSITY	SRA465326		public	DFC0EFB1A817ED7C45F21EFD4FA7D0B9	B6FBC446A9D51D42A9454F987E7AC2B4
SRR4209875	2017-01-01	2016-09-09 14:01:00	11841212	1071250516	8192694	90	648		https://sra-download.ncbi.nlm.nih.gov/traces/sra43/SRR/004111/SRR4209875	SRX2152859	YNO_A	RNA-Seq	RT-PCR	TRANSCRIPTOMIC	PAIRED	0	0	ILLUMINA	Illumina HiSeq 2000	SRP087658	PRJNA342231		342231	SRS1683502	SAMN05751022	simple	38705	Phyllostachys edulis	young bamboo shoots							no					NAGOYA UNIVERSITY	SRA465326		public	4D390A498466141883CA7C43713C0889	7EA6EA8CF44B13C50A89F946714F9CF7
SRR4209876	2017-01-01	2016-09-09 14:00:00	8933755	759251712	5281289	84	458		https://sra-download.ncbi.nlm.nih.gov/traces/sra43/SRR/004111/SRR4209876	SRX2152860	YNO_B	RNA-Seq	RT-PCR	TRANSCRIPTOMIC	PAIRED	0	0	ILLUMINA	Illumina HiSeq 2000	SRP087658	PRJNA342231		342231	SRS1683502	SAMN05751022	simple	38705	Phyllostachys edulis	young bamboo shoots							no					NAGOYA UNIVERSITY	SRA465326		public	7887C7C29A1BD5AF28A123E7634B6D4F	3AF811994D8815610AA45D49CE54B5DF
SRR4209877	2017-01-01	2016-09-09 14:00:00	11996627	1084099888	8274420	90	652		https://sra-download.ncbi.nlm.nih.gov/traces/sra43/SRR/004111/SRR4209877	SRX2152861	YNO_C	RNA-Seq	RT-PCR	TRANSCRIPTOMIC	PAIRED	0	0	ILLUMINA	Illumina HiSeq 2000	SRP087658	PRJNA342231		342231	SRS1683502	SAMN05751022	simple	38705	Phyllostachys edulis	young bamboo shoots							no					NAGOYA UNIVERSITY	SRA465326		public	3136D0064CDAB04D51B45DA8B4A210EA	782372DA5E9CB4B91D65F81644541AD6
SRR4209878	2017-01-01	2016-09-09 14:07:00	12386256	1099673574	8153619	88	669		https://sra-download.ncbi.nlm.nih.gov/traces/sra43/SRR/004111/SRR4209878	SRX2152862	YNO_D	RNA-Seq	RT-PCR	TRANSCRIPTOMIC	PAIRED	0	0	ILLUMINA	Illumina HiSeq 2000	SRP087658	PRJNA342231		342231	SRS1683502	SAMN05751022	simple	38705	Phyllostachys edulis	young bamboo shoots							no					NAGOYA UNIVERSITY	SRA465326		public	DD4037BA4A694985A17E80D345475EAE	3FFFC6CFB688544845D8ED640083D7A7
SRR4209879	2017-01-01	2016-09-09 14:00:00	9265380	832872150	6304275	89	504		https://sra-download.ncbi.nlm.nih.gov/traces/sra43/SRR/004111/SRR4209879	SRX2152863	MNO_A	RNA-Seq	RT-PCR	TRANSCRIPTOMIC	PAIRED	0	0	ILLUMINA	Illumina HiSeq 2000	SRP087658	PRJNA342231		342231	SRS1683502	SAMN05751022	simple	38705	Phyllostachys edulis	young bamboo shoots							no					NAGOYA UNIVERSITY	SRA465326		public	CA48B224B83501840CD6F165D016F3E2	D2B597BCD286A3C3D2F419FEDFD8EB88
SRR4209880	2017-01-01	2016-09-09 14:00:00	9369363	839396206	6318686	89	511		https://sra-download.ncbi.nlm.nih.gov/traces/sra43/SRR/004111/SRR4209880	SRX2152864	MNO_B	RNA-Seq	RT-PCR	TRANSCRIPTOMIC	PAIRED	0	0	ILLUMINA	Illumina HiSeq 2000	SRP087658	PRJNA342231		342231	SRS1683502	SAMN05751022	simple	38705	Phyllostachys edulis	young bamboo shoots							no					NAGOYA UNIVERSITY	SRA465326		public	8C37F03EC6031E2E00AE9E8C028B88E3	EC86B4838904E108A22F26ADF8479AFF
SRR4209881	2017-01-01	2016-09-09 14:00:00	10820249	976691688	7447159	90	588		https://sra-download.ncbi.nlm.nih.gov/traces/sra43/SRR/004111/SRR4209881	SRX2152865	MNO_C	RNA-Seq	RT-PCR	TRANSCRIPTOMIC	PAIRED	0	0	ILLUMINA	Illumina HiSeq 2000	SRP087658	PRJNA342231		342231	SRS1683502	SAMN05751022	simple	38705	Phyllostachys edulis	young bamboo shoots							no					NAGOYA UNIVERSITY	SRA465326		public	1D04F3E36FB29CB31EFD46A4309D9895	2CB9ECAD93569FB3BC1C47D84C5C86B6
SRR4209882	2017-01-01	2016-09-09 14:01:00	10839465	970830396	7301646	89	587		https://sra-download.ncbi.nlm.nih.gov/traces/sra43/SRR/004111/SRR4209882	SRX2152866	MNO_D	RNA-Seq	RT-PCR	TRANSCRIPTOMIC	PAIRED	0	0	ILLUMINA	Illumina HiSeq 2000	SRP087658	PRJNA342231		342231	SRS1683502	SAMN05751022	simple	38705	Phyllostachys edulis	young bamboo shoots							no					NAGOYA UNIVERSITY	SRA465326		public	EF8FD3B064DAD5F4EB321B5C238A7B18	986574CB779A38BC252DBF48C81533D6
SRR4209883	2017-01-01	2016-09-09 14:01:00	11148069	1002259534	7585829	89	607		https://sra-download.ncbi.nlm.nih.gov/traces/sra43/SRR/004111/SRR4209883	SRX2152867	SAM_C	RNA-Seq	RT-PCR	TRANSCRIPTOMIC	PAIRED	0	0	ILLUMINA	Illumina HiSeq 2000	SRP087658	PRJNA342231		342231	SRS1683502	SAMN05751022	simple	38705	Phyllostachys edulis	young bamboo shoots							no					NAGOYA UNIVERSITY	SRA465326		public	0BD90CD3F6B9B934B78BC62A1550F00B	F675E06C6D8341E7327D094610E861A1
SRR4209884	2017-01-01	2016-09-09 14:01:00	11346154	1000477330	7332748	88	608		https://sra-download.ncbi.nlm.nih.gov/traces/sra43/SRR/004111/SRR4209884	SRX2152868	SAM_D	RNA-Seq	RT-PCR	TRANSCRIPTOMIC	PAIRED	0	0	ILLUMINA	Illumina HiSeq 2000	SRP087658	PRJNA342231		342231	SRS1683502	SAMN05751022	simple	38705	Phyllostachys edulis	young bamboo shoots							no					NAGOYA UNIVERSITY	SRA465326		public	7EFC10279FF8F9815416383CF1382187	947B0D573858188F7EBC1A1298BFA1FB
SRR4209885	2017-01-01	2016-09-09 14:01:00	11368395	1024422228	7790328	90	620		https://sra-download.ncbi.nlm.nih.gov/traces/sra43/SRR/004111/SRR4209885	SRX2152869	YIN_A	RNA-Seq	RT-PCR	TRANSCRIPTOMIC	PAIRED	0	0	ILLUMINA	Illumina HiSeq 2000	SRP087658	PRJNA342231		342231	SRS1683502	SAMN05751022	simple	38705	Phyllostachys edulis	young bamboo shoots							no					NAGOYA UNIVERSITY	SRA465326		public	29E19DDECB265E9B7044F4CBAD542698	79ED890E4383CC3592B41C2AFB2B67AE
SRR4209886	2017-01-01	2016-09-09 14:01:00	12839989	1159727794	8846602	90	698		https://sra-download.ncbi.nlm.nih.gov/traces/sra43/SRR/004111/SRR4209886	SRX2152870	YIN_B	RNA-Seq	RT-PCR	TRANSCRIPTOMIC	PAIRED	0	0	ILLUMINA	Illumina HiSeq 2000	SRP087658	PRJNA342231		342231	SRS1683502	SAMN05751022	simple	38705	Phyllostachys edulis	young bamboo shoots							no					NAGOYA UNIVERSITY	SRA465326		public	09410F77AA5CF1A86AE5E9DB6F19F40B	08DD85548FB89BD23A5295B7CDB017B3
SRR4209887	2017-01-01	2016-09-09 14:06:00	10679989	964453376	7353768	90	580		https://sra-download.ncbi.nlm.nih.gov/traces/sra43/SRR/004111/SRR4209887	SRX2152871	YIN_C	RNA-Seq	RT-PCR	TRANSCRIPTOMIC	PAIRED	0	0	ILLUMINA	Illumina HiSeq 2000	SRP087658	PRJNA342231		342231	SRS1683502	SAMN05751022	simple	38705	Phyllostachys edulis	young bamboo shoots							no					NAGOYA UNIVERSITY	SRA465326		public	3E1FCFAA9944B49A5D60BB693E73046D	D43B2A04629D122847E498B54C079A02
SRR4209888	2017-01-01	2016-09-09 14:03:00	10804059	955967966	7052260	88	579		https://sra-download.ncbi.nlm.nih.gov/traces/sra43/SRR/004111/SRR4209888	SRX2152872	YIN_D	RNA-Seq	RT-PCR	TRANSCRIPTOMIC	PAIRED	0	0	ILLUMINA	Illumina HiSeq 2000	SRP087658	PRJNA342231		342231	SRS1683502	SAMN05751022	simple	38705	Phyllostachys edulis	young bamboo shoots							no					NAGOYA UNIVERSITY	SRA465326		public	B4E2B0B8EA90B6B787FF1C9A89BA94FE	2CDED71BDD552815B78003617B36AA62
SRR4209889	2017-01-01	2016-09-09 14:01:00	10109319	917757034	7059326	90	553		https://sra-download.ncbi.nlm.nih.gov/traces/sra43/SRR/004111/SRR4209889	SRX2152873	MIN_A	RNA-Seq	RT-PCR	TRANSCRIPTOMIC	PAIRED	0	0	ILLUMINA	Illumina HiSeq 2000	SRP087658	PRJNA342231		342231	SRS1683502	SAMN05751022	simple	38705	Phyllostachys edulis	young bamboo shoots							no					NAGOYA UNIVERSITY	SRA465326		public	CC5E77E160A31ECD7C869F25EC5CA941	6F44329B885126CC6846C8E303F08C3F
SRR4209890	2017-01-01	2016-09-09 14:01:00	10490377	947191038	7220549	90	570		https://sra-download.ncbi.nlm.nih.gov/traces/sra43/SRR/004111/SRR4209890	SRX2152874	MIN_B	RNA-Seq	RT-PCR	TRANSCRIPTOMIC	PAIRED	0	0	ILLUMINA	Illumina HiSeq 2000	SRP087658	PRJNA342231		342231	SRS1683502	SAMN05751022	simple	38705	Phyllostachys edulis	young bamboo shoots							no					NAGOYA UNIVERSITY	SRA465326		public	A36090036270D0EA7B97DB5E72A90E6F	1B6DEB6816B4AC54F5DFA5D34D943DD3
SRR9218101	2019-06-10 14:47:00	2019-06-10 12:39:00	25470835	7641250500	25470835	300	2937		https://sra-download.ncbi.nlm.nih.gov/traces/sra75/SRR/009002/SRR9218101	SRX5988607	317-15-RE	RNA-Seq	PCR	TRANSCRIPTOMIC	PAIRED	0	0	ILLUMINA	Illumina HiSeq 2000	SRP200837	PRJNA547876		547876	SRS4893803	SAMN11980312	simple	38705	Phyllostachys edulis	Sample 1							no					ZHEJIANG A&F UNIVERSITY	SRA895389		public	896E8F58BB4B354C23066FF80F93EFC7	C6086B5AA4A825F103B50711994E987B
SRR9218102	2019-06-10 14:47:00	2019-06-10 12:40:00	27073224	8121967200	27073224	300	3132		https://sra-download.ncbi.nlm.nih.gov/traces/sra57/SRR/009002/SRR9218102	SRX5988606	328-15-RE	RNA-Seq	PCR	TRANSCRIPTOMIC	PAIRED	0	0	ILLUMINA	Illumina HiSeq 2000	SRP200837	PRJNA547876		547876	SRS4893802	SAMN11980313	simple	38705	Phyllostachys edulis	Sample 2							no					ZHEJIANG A&F UNIVERSITY	SRA895389		public	2B805CCC636ACFA5AF22CDE352A97E10	8747E78E52E7D00595D7D57B2CD773C6
SRR9218103	2019-06-10 14:47:00	2019-06-10 12:42:00	30621604	9186481200	30621604	300	3548		https://sra-downloadb.be-md.ncbi.nlm.nih.gov/sos2/sra-pub-run-15/SRR9218103/SRR9218103.1	SRX5988605	329-15-RE	RNA-Seq	PCR	TRANSCRIPTOMIC	PAIRED	0	0	ILLUMINA	Illumina HiSeq 2000	SRP200837	PRJNA547876		547876	SRS4893799	SAMN11980314	simple	38705	Phyllostachys edulis	Sample 3							no					ZHEJIANG A&F UNIVERSITY	SRA895389		public	5D953F1EC9A47F3420A762635310D378	3F248F688AEB7AF172DAC3BCE7251ED6
SRR9218104	2019-06-10 14:47:00	2019-06-10 12:37:00	26204255	7861276500	26204255	300	2995		https://sra-downloadb.be-md.ncbi.nlm.nih.gov/sos2/sra-pub-run-15/SRR9218104/SRR9218104.1	SRX5988604	317-26-RD	RNA-Seq	PCR	TRANSCRIPTOMIC	PAIRED	0	0	ILLUMINA	Illumina HiSeq 2000	SRP200837	PRJNA547876		547876	SRS4893798	SAMN11980315	simple	38705	Phyllostachys edulis	Sample 4							no					ZHEJIANG A&F UNIVERSITY	SRA895389		public	5691656D250CA6CBE0FE9CFDDCEB75E1	06162B945C2D73B6F3ADC9A7BA273B10
SRR9218105	2019-06-10 14:47:00	2019-06-10 12:39:00	26084121	7825236300	26084121	300	2989		https://sra-download.ncbi.nlm.nih.gov/traces/sra19/SRR/009002/SRR9218105	SRX5988603	328-26-RD	RNA-Seq	PCR	TRANSCRIPTOMIC	PAIRED	0	0	ILLUMINA	Illumina HiSeq 2000	SRP200837	PRJNA547876		547876	SRS4893801	SAMN11980316	simple	38705	Phyllostachys edulis	Sample 5							no					ZHEJIANG A&F UNIVERSITY	SRA895389		public	9BF008809AE3B37E4F3470DCE8439F72	A76B3BE89CAD9D77B7688261FFC7BC2B
SRR9218106	2019-06-10 14:47:00	2019-06-10 12:39:00	25789548	7736864400	25789548	300	2957		https://sra-download.ncbi.nlm.nih.gov/traces/sra9/SRR/009002/SRR9218106	SRX5988602	329-26-RD	RNA-Seq	PCR	TRANSCRIPTOMIC	PAIRED	0	0	ILLUMINA	Illumina HiSeq 2000	SRP200837	PRJNA547876		547876	SRS4893800	SAMN11980317	simple	38705	Phyllostachys edulis	Sample 6							no					ZHEJIANG A&F UNIVERSITY	SRA895389		public	273EDFFE66DFDE1913D422C285A194FA	79F4E2635D56D255C3A8197CE46C5280
SRR9218107	2019-06-10 14:47:00	2019-06-10 12:41:00	24159697	7247909100	24159697	300	2788		https://sra-download.ncbi.nlm.nih.gov/traces/sra70/SRR/009002/SRR9218107	SRX5988601	317-42-SD	RNA-Seq	PCR	TRANSCRIPTOMIC	PAIRED	0	0	ILLUMINA	Illumina HiSeq 2000	SRP200837	PRJNA547876		547876	SRS4893796	SAMN11980318	simple	38705	Phyllostachys edulis	Sample 7							no					ZHEJIANG A&F UNIVERSITY	SRA895389		public	75FD58021CA06A2E4DD5C128C02A1C65	76D2DCFEF5BE3E391AA1D0BC824425F3
SRR9218108	2019-06-10 14:47:00	2019-06-10 12:42:00	26276849	7883054700	26276849	300	3018		https://sra-download.ncbi.nlm.nih.gov/traces/sra42/SRR/009002/SRR9218108	SRX5988600	328-42-SD	RNA-Seq	PCR	TRANSCRIPTOMIC	PAIRED	0	0	ILLUMINA	Illumina HiSeq 2000	SRP200837	PRJNA547876		547876	SRS4893797	SAMN11980319	simple	38705	Phyllostachys edulis	Sample 8							no					ZHEJIANG A&F UNIVERSITY	SRA895389		public	0A3217121B5AFBA74D76CAAFB7E33DD3	AAFCF4CD27A4F639AACF13BF8F8B45C6
SRR9218100	2019-06-10 14:47:00	2019-06-10 12:39:00	27400798	8220239400	27400798	300	3148		https://sra-download.ncbi.nlm.nih.gov/traces/sra74/SRR/009002/SRR9218100	SRX5988608	329-42-SD	RNA-Seq	PCR	TRANSCRIPTOMIC	PAIRED	0	0	ILLUMINA	Illumina HiSeq 2000	SRP200837	PRJNA547876		547876	SRS4893804	SAMN11980320	simple	38705	Phyllostachys edulis	Sample 9							no					ZHEJIANG A&F UNIVERSITY	SRA895389		public	920F465786D625C7AB418676D8AB6C5C	9EFA4A21C30756755D4270CA5DA0477C
